# Supplementary material for: Instability resistance training in collegiate basketball: a multitheoretical experimental study
Source: Front Sports Act Living. 2026 May 28;8:1827231. doi: 10.3389/fspor.2026.1827231 (PMC13253518; doi:10.3389/fspor.2026.1827231)
Supplement: Supplementary file 1 [file Datasheet1.xlsx]

## Sheet: Sheet1
编号	组别	实验前静态	实验后静态	实验前动态ANT	实验后动态ANT	实验前动态PM	实验后动态PM	实验前动态PL	实验后动态PL	实验前专项	实验后专项	实验前专项疲劳	实验后专项疲劳	实验前TrA	实验后TrA	实验前ES	实验后ES	实验前MF	实验后MF
实验1	1	20.3	26.8	97.1	103.9	92.5	103.8	93.5	104.8	7	9	1	1	0.2585	0.3384	0.2407	0.2905	0.2385	0.297
实验2	1	22.5	29	100.4	107	97.4	107.8	95.8	105.8	8	11	2	4	0.2732	0.3476	0.2489	0.3056	0.2461	0.306
实验3	1	16.2	22.8	89.8	96.5	84.5	94.2	83.6	92.8	5	6	0	1	0.2549	0.3143	0.229	0.2687	0.2216	0.283
实验4	1	25.1	31.6	102.8	109.1	98.4	108.6	96.7	107.4	9	11	3	5	0.2903	0.3647	0.2596	0.3227	0.2584	0.3348
实验5	1	19.2	24.9	94.6	100.7	91.3	101.3	88.7	98.7	6	9	1	3	0.2582	0.3264	0.2367	0.2845	0.2306	0.2894
实验6	1	29.2	34.9	109	116.3	106.3	117.3	104.2	114.7	12	15	5	6	0.3497	0.3984	0.2905	0.362	0.2849	0.359
实验7	1	26.1	33.6	103.8	109.9	99.6	109	98.4	107	10	12	4	4	0.3115	0.3758	0.272	0.3416	0.2667	0.3468
实验8	1	15.1	21	88.1	94.8	82.6	92	81.4	91.4	4	5	0	1	0.244	0.2975	0.2208	0.254	0.2117	0.2743
实验9	1	23.7	31.5	100.6	107.5	96.1	106	95.1	104.9	8	10	2	2	0.2758	0.3573	0.254	0.3082	0.2513	0.3157
实验10	1	30.4	37	113.6	119	103.9	114.7	108.7	118.3	13	14	5	6	0.3521	0.4087	0.2962	0.369	0.2934	0.3641
实验11	1	18.1	25.4	92.6	99.4	87.9	96.7	86.9	96.2	6	8	1	3	0.2576	0.3226	0.2348	0.2793	0.2289	0.289
实验12	1	24.5	32.1	101.5	108.2	96.8	106.5	95.7	105.5	9	11	3	4	0.2902	0.3631	0.257	0.318	0.2547	0.3294
实验13	1	33.05	43.8	115.5	121.1	115.1	120.3	112.4	119.2	14	16	5	7	0.3649	0.4352	0.3361	0.3907	0.3187	0.3897
实验14	1	21.3	27.8	98.3	105.4	94.6	104	94.9	105.1	8	10	2	3	0.267	0.3461	0.247	0.2964	0.2435	0.303
实验15	1	26.9	34.9	105.7	111.3	102.1	109.2	100.5	108.4	11	15	4	5	0.3191	0.3829	0.2794	0.348	0.2758	0.349
实验16	1	25.3	32.7	102.4	108.7	97.5	107.4	96.3	105.9	10	12	3	3	0.2956	0.3721	0.2625	0.325	0.2612	0.3392
实验17	1	15.6	21.5	88.5	95.8	83.4	92.5	84.5	94.6	5	7	1	2	0.2535	0.3117	0.2269	0.2648	0.2173	0.2748
实验18	1	31.15	41.4	113.2	118.5	111.8	119.3	109.2	116	12	14	5	7	0.3604	0.4208	0.308	0.373	0.2987	0.3712
实验19	1	19.85	27.5	95.1	101.6	90.8	100.1	89.8	99.1	6	10	1	2	0.2584	0.3379	0.238	0.2879	0.2361	0.2915
实验20	1	27	35	106.7	112.7	101.6	111	100.6	111.4	11	14	4	5	0.3289	0.3896	0.281	0.3562	0.2784	0.353
实验21	1	22.6	30.6	99.2	106.2	95.4	104.9	94.4	103.8	7	9	2	3	0.2753	0.3505	0.2513	0.3078	0.2489	0.3135
实验22	1	26.5	33.6	104.6	112.1	100.5	110.3	99.8	109.8	11	13	3	4	0.3167	0.3795	0.2759	0.346	0.2716	0.3482
实验23	1	14.55	20.4	87.5	94	81.2	90.4	80.4	90	4	7	0	0	0.2359	0.2861	0.203	0.2513	0.2008	0.2392
实验24	1	32.9	37.7	114.8	120.1	108.3	119.3	108.9	119.2	13	16	5	7	0.3633	0.4287	0.3197	0.3789	0.3125	0.379
实验25	1	29.4	38.8	110.4	115.8	108.4	117.4	106.1	113.1	11	14	4	6	0.3509	0.3994	0.2921	0.365	0.2905	0.363
实验26	1	21.3	29.3	97.3	104.2	93.3	103.6	92.3	101.6	7	9	1	3	0.2606	0.3418	0.2439	0.2951	0.2397	0.299
实验27	1	24	29.7	102.3	108.8	97.8	108.2	96.2	105.9	9	10	2	3	0.2779	0.3583	0.2547	0.3125	0.2531	0.3178
实验28	1	28	36.7	107.9	113.5	105	114.5	103	110.6	11	16	4	6	0.3311	0.3925	0.285	0.3592	0.2809	0.3562
实验29	1	17.8	22.8	90.2	97	85.6	94.9	85.9	95.8	6	7	1	3	0.2551	0.3189	0.2306	0.2768	0.2247	0.2881
实验30	1	25.9	32.8	103.9	110	99.5	110.2	97.4	107.9	10	13	3	5	0.2959	0.3752	0.266	0.3384	0.2639	0.341
对照1	2	17.1	17.5	91.4	91	85.7	84.6	84.4	85	6	5	0	0	0.2637	0.2674	0.2284	0.2278	0.2243	0.2255
对照2	2	34.5	35.2	113.4	115	113.4	114	111.5	114	14	15	5	5	0.3756	0.3757	0.3245	0.3278	0.3238	0.3245
对照3	2	24.2	24.6	100.1	100.3	96.3	96.1	94.6	93	8	7	2	2	0.2832	0.2851	0.248	0.2479	0.2446	0.2451
对照4	2	20.9	21.4	95.4	95.6	92.1	92.3	89.5	89.6	8	8	1	1	0.2688	0.2732	0.2372	0.2395	0.2354	0.2358
对照5	2	26.7	26.7	103.5	104	99.7	100	98.4	98.6	11	9	3	4	0.3183	0.3164	0.2678	0.2657	0.2654	0.2673
对照6	2	25.2	25.8	101.3	101	97	98	95.5	95.5	9	9	2	3	0.2877	0.2864	0.2529	0.2514	0.2519	0.2526
对照7	2	28.8	28.9	106.5	107.6	104.1	103.5	102.7	101.6	11	11	4	4	0.3353	0.3378	0.284	0.2838	0.2837	0.2887
对照8	2	15.5	15.6	89.2	89.5	83.4	83.6	82	82.3	5	4	0	0	0.2595	0.2612	0.224	0.2223	0.2168	0.2173
对照9	2	22.9	23.2	98.3	99	94.4	95.2	92.7	91.6	7	8	1	1	0.2783	0.2759	0.245	0.2447	0.2415	0.2417
对照10	2	27.4	27.5	105.5	106.2	102.6	102.8	99.7	100	12	11	4	4	0.3225	0.3249	0.276	0.277	0.2735	0.2732
对照11	2	19.3	19.2	93.9	94	89	88	87.6	88	6	5	0	0	0.2648	0.2689	0.23	0.2334	0.2274	0.2278
对照12	2	26.1	26	102.3	102.6	98	98	96.7	97	10	9	3	3	0.29	0.2946	0.2584	0.259	0.2564	0.2608
对照13	2	27.6	28.1	104.7	104	101.6	100.9	100.3	99	11	10	3	3	0.3268	0.3241	0.2773	0.2778	0.2763	0.2768
对照14	2	21.4	21.1	96.2	96.5	91.9	89	90.3	91.2	6	6	1	1	0.2734	0.2718	0.24	0.2466	0.2372	0.2378
对照15	2	30.3	30.1	108.6	109	107	107.3	105.4	106	12	11	4	3	0.3439	0.3418	0.294	0.2974	0.2921	0.2972
对照16	2	25	25.6	101.2	101.3	98	98.1	96.8	96.8	9	9	2	1	0.285	0.2879	0.2518	0.248	0.2493	0.2491
对照17	2	26.3	26.4	102.8	102.7	99.9	100.6	97.8	98	10	9	3	0	0.3172	0.3195	0.2648	0.264	0.2625	0.2637
对照18	2	33.8	34	112.6	113.1	112.4	112.8	112.1	112.4	14	14	5	3	0.3664	0.3689	0.315	0.317	0.3152	0.3185
对照19	2	15.2	15.3	88.9	89	82.6	82.8	81.5	82	4	4	0	0	0.2409	0.2453	0.2216	0.2232	0.2054	0.2093
对照20	2	29.7	30	107.9	108	106.8	107	104.8	104.6	10	13	4	3	0.3381	0.3356	0.29	0.2911	0.2893	0.2918
对照21	2	25.9	26.2	102.1	101.6	97.5	99	96	96.5	10	9	2	1	0.2881	0.2913	0.254	0.2563	0.2538	0.2527
对照22	2	19.6	20.1	92.6	92.6	90.4	90.4	88.4	88.4	6	5	1	0	0.2656	0.2639	0.2365	0.2362	0.2295	0.2299
对照23	2	31.9	32	109.5	109.6	109	109	106.8	106.7	14	14	5	4	0.3495	0.3512	0.2987	0.2993	0.2952	0.3006
对照24	2	27	27.1	104.6	104.9	100.4	100.7	98.3	98.6	10	11	3	2	0.3193	0.3218	0.269	0.2674	0.2683	0.2693
对照25	2	21.9	22.1	97.3	97.2	93.5	93.6	93.6	93.7	8	8	1	1	0.2773	0.2805	0.242	0.2465	0.2392	0.2391
对照26	2	32.4	31.6	110.9	110.6	110.3	109.9	108.2	108.6	13	13	4	5	0.3516	0.3542	0.313	0.3155	0.3076	0.3092
对照27	2	28.3	28.3	106.3	107.6	107.5	107.9	101.6	101.8	13	12	4	5	0.3286	0.3305	0.2806	0.2879	0.2796	0.2799
对照28	2	16.2	16.5	90.9	91	86.7	87	83.6	83.8	5	6	0	0	0.2615	0.2608	0.2257	0.2255	0.2198	0.2199
对照29	2	24.2	24.5	99.6	99.9	97.4	97.2	94.8	94.6	9	7	2	1	0.2849	0.2832	0.2493	0.2515	0.2472	0.2395
对照30	2	26.1	26.3	101.9	110.1	99.4	99.9	97.1	97.4	9	10	2	2	0.312	0.3107	0.2612	0.2676	0.2596	0.2615
